# Supplementary material for: Prediction of the incubation period for COVID-19 and future virus disease outbreaks
Source: BMC Biol. 2020 Nov 30;18:186. doi: 10.1186/s12915-020-00919-9 (PMC7703724; doi:10.1186/s12915-020-00919-9)
Supplement: Supplementary file 3 — Additional file 3. Accessions of the nucleotide sequences used for each of the 14 viruses studied. The sequence alignments are available through Zenodo (https://zenodo.org/record/4239675). [file 12915_2020_919_MOESM3_ESM.xlsx]

## Sheet: s3
Virus	Accession
SARS-CoV-2	LC528232.1
SARS-CoV-2	LC528233.1
SARS-CoV-2	LC529905.1
SARS-CoV-2	MN908947.3
SARS-CoV-2	MN938384.1
SARS-CoV-2	MN975262.1
SARS-CoV-2	MN985325.1
SARS-CoV-2	MN988668.1
SARS-CoV-2	MN988669.1
SARS-CoV-2	MN988713.1
SARS-CoV-2	MN994467.1
SARS-CoV-2	MN994468.1
SARS-CoV-2	MN996527.1
SARS-CoV-2	MN996528.1
SARS-CoV-2	MN996529.1
SARS-CoV-2	MN996530.1
SARS-CoV-2	MN996531.1
SARS-CoV-2	MN997409.1
SARS-CoV-2	MT007544.1
SARS-CoV-2	MT012098.1
SARS-CoV-2	MT019529.1
SARS-CoV-2	MT019530.1
SARS-CoV-2	MT019531.1
SARS-CoV-2	MT019532.1
SARS-CoV-2	MT019533.1
SARS-CoV-2	MT020880.1
SARS-CoV-2	MT020881.1
SARS-CoV-2	MT027062.1
SARS-CoV-2	MT027063.1
SARS-CoV-2	MT027064.1
SARS-CoV-2	MT039873.1
SARS-CoV-2	MT039887.1
SARS-CoV-2	MT039888.1
SARS-CoV-2	MT039890.1
SARS-CoV-2	MT044257.1
SARS-CoV-2	MT044258.1
SARS-CoV-2	MT049951.1
SARS-CoV-2	MT050493.1
SARS-CoV-2	MT066156.1
SARS-CoV-2	MT066175.1
SARS-CoV-2	MT066176.1
SARS-CoV-2	MT072688.1
SARS-CoV-2	MT093571.1
SARS-CoV-2	MT093631.2
SARS-CoV-2	MT106052.1
SARS-CoV-2	MT106053.1
SARS-CoV-2	MT106054.1
SARS-CoV-2	MT118835.1
SARS-CoV-2	MT121215.1
SARS-CoV-2	MT123290.1
SARS-CoV-2	MT123291.2
SARS-CoV-2	MT123292.2
SARS-CoV-2	MT123293.2
SARS-CoV-2	MT126808.1
SARS-CoV-2	MT135041.1
SARS-CoV-2	MT135042.1
SARS-CoV-2	MT135043.1
SARS-CoV-2	MT135044.1
SARS-CoV-2	MT152824.1
SARS-CoV-2	MT159705.1
SARS-CoV-2	MT159706.1
SARS-CoV-2	MT159707.1
SARS-CoV-2	MT159708.1
SARS-CoV-2	MT159709.1
SARS-CoV-2	MT159710.1
SARS-CoV-2	MT159711.1
SARS-CoV-2	MT159712.1
SARS-CoV-2	MT159713.1
SARS-CoV-2	MT159714.1
SARS-CoV-2	MT159715.1
SARS-CoV-2	MT159716.1
SARS-CoV-2	MT159717.1
SARS-CoV-2	MT159718.1
SARS-CoV-2	MT159719.1
SARS-CoV-2	MT159720.1
SARS-CoV-2	MT159721.1
SARS-CoV-2	MT159722.1
SARS-CoV-2	MT163716.1
SARS-CoV-2	MT163717.1
SARS-CoV-2	MT163718.1
SARS-CoV-2	MT163719.1
SARS-CoV-2	MT184907.1
SARS-CoV-2	MT184908.1
SARS-CoV-2	MT184909.1
SARS-CoV-2	MT184910.1
SARS-CoV-2	MT184911.1
SARS-CoV-2	MT184912.1
SARS-CoV-2	MT184913.1
SARS-CoV-2	MT188339.1
SARS-CoV-2	MT188340.1
SARS-CoV-2	MT188341.1
SARS-CoV-2	NC_045512.2
229e	229e_AF304460.1
229e	229e_JX503060.1
229e	229e_JX503061.1
229e	229e_KF514430.1
229e	229e_KF514432.1
229e	229e_KF514433.1
229e	229e_KU291448.1
229e	229e_KY369908.1
229e	229e_KY369909.2
229e	229e_KY369910.1
229e	229e_KY369911.1
229e	229e_KY369912.1
229e	229e_KY369913.1
229e	229e_KY369914.1
229e	229e_KY621348.1
229e	229e_KY674914.1
229e	229e_KY674919.1
229e	229e_KY684760.1
229e	229e_KY967357.1
229e	229e_KY983587.1
229e	229e_KY996417.1
229e	229e_MF542265.1
229e	229e_MN306046.1
229e	229e_MN369046.1
229e	229e_NC_002645.1
parainfluenza3	KF530250.1
parainfluenza3	KF530234.1
parainfluenza3	KJ672618.1
parainfluenza3	KJ672616.1
parainfluenza3	KJ672615.1
parainfluenza3	KJ672614.1
parainfluenza3	KJ672613.1
parainfluenza3	KJ672612.1
parainfluenza3	KJ672610.1
parainfluenza3	KJ672606.1
parainfluenza3	KJ672605.1
parainfluenza3	KJ672604.1
parainfluenza3	KJ672601.1
parainfluenza3	KJ672596.1
parainfluenza3	KJ672595.1
parainfluenza3	KJ672591.1
parainfluenza3	KJ672586.1
parainfluenza3	KJ672585.1
parainfluenza3	KJ672584.1
parainfluenza3	KJ672583.1
parainfluenza3	KJ672582.1
parainfluenza3	KJ672581.1
parainfluenza3	KJ672579.1
parainfluenza3	KJ672576.1
parainfluenza3	KJ672575.1
parainfluenza3	KJ672574.1
parainfluenza3	KJ672573.1
parainfluenza3	KJ672568.1
parainfluenza3	KJ672565.1
parainfluenza3	KJ672560.1
parainfluenza3	KJ672559.1
parainfluenza3	KJ672558.1
parainfluenza3	KJ672557.1
parainfluenza3	KJ672556.1
parainfluenza3	KJ672554.1
parainfluenza3	KJ672553.1
parainfluenza3	KJ672549.1
parainfluenza3	KJ672547.1
parainfluenza3	KJ672546.1
parainfluenza3	KJ672541.1
parainfluenza3	KJ672538.1
parainfluenza3	KJ672537.1
parainfluenza3	KJ672535.1
parainfluenza3	KJ672533.1
parainfluenza3	KJ672532.1
parainfluenza3	KJ672529.1
parainfluenza3	KF530257.1
parainfluenza3	KF530256.1
parainfluenza3	KF530253.1
parainfluenza3	KF530252.1
parainfluenza3	KF530251.1
parainfluenza3	KF530249.1
parainfluenza3	KF530247.1
parainfluenza3	KF530245.1
parainfluenza3	KF530243.1
parainfluenza3	KF530242.1
parainfluenza3	KF530241.1
parainfluenza3	KF530236.1
parainfluenza3	KF530233.1
parainfluenza3	KF530232.1
parainfluenza3	KF530230.1
parainfluenza3	KF530229.1
parainfluenza3	KF530226.1
parainfluenza3	KF530225.1
parainfluenza3	KF687319.1
parainfluenza3	KF687346.1
parainfluenza3	KF687340.1
parainfluenza3	KF687336.1
parainfluenza3	KF687321.1
parainfluenza3	KF687318.1
parainfluenza3	KF687317.1
parainfluenza3	NC_001796.2
parainfluenza3	KM190938.1
parainfluenza3	FJ455842.2
parainfluenza3	U51116.1
parainfluenza3	EU326526.1
parainfluenza3	EU424062.1
parainfluenza3	MH678694.1
parainfluenza3	MH678693.1
parainfluenza3	MH678692.1
parainfluenza3	MH678691.1
parainfluenza3	MH678690.1
parainfluenza3	MH678689.1
parainfluenza3	MH678688.1
parainfluenza3	MH678687.1
parainfluenza3	MH678686.1
parainfluenza3	MH678685.1
parainfluenza3	MH678684.1
parainfluenza3	MH678683.1
parainfluenza3	MH678682.1
parainfluenza3	MH678681.1
parainfluenza3	MH678680.1
parainfluenza3	MH678679.1
parainfluenza3	MH678678.1
parainfluenza3	MH678677.1
parainfluenza3	MH678676.1
parainfluenza3	MH678675.1
parainfluenza3	MH678674.1
parainfluenza3	MF118147.1
parainfluenza3	MF118146.1
parainfluenza3	MF118145.1
parainfluenza3	KY973547.1
parainfluenza3	KY973548.1
parainfluenza3	KY973549.1
parainfluenza3	KY973550.1
parainfluenza3	KY973551.1
parainfluenza3	KY973552.1
parainfluenza3	KY973553.1
parainfluenza3	KY973554.1
parainfluenza3	KY973555.1
parainfluenza3	KY973556.1
parainfluenza3	KY973557.1
parainfluenza3	KY973558.1
parainfluenza3	KY973559.1
parainfluenza3	KY973560.1
parainfluenza3	KY973561.1
parainfluenza3	KY973562.1
parainfluenza3	KY973563.1
parainfluenza3	KY973564.1
parainfluenza3	KY973565.1
parainfluenza3	KY973566.1
parainfluenza3	KY973567.1
parainfluenza3	KY973569.1
parainfluenza3	KY973570.1
parainfluenza3	KY933417.1
parainfluenza3	KY933416.1
parainfluenza3	KY933415.1
parainfluenza3	KY933414.1
parainfluenza3	KY933413.1
parainfluenza3	KY933412.1
parainfluenza3	KY933411.1
parainfluenza3	KY933410.1
parainfluenza3	KY933409.1
parainfluenza3	KY933408.1
parainfluenza3	KY933407.1
parainfluenza3	KY933406.1
parainfluenza3	KY933405.1
parainfluenza3	KY933404.1
parainfluenza3	KY933403.1
parainfluenza3	KY779606.1
parainfluenza3	KY629774.1
parainfluenza3	KY629772.1
parainfluenza3	KY779616.1
parainfluenza3	KY779615.1
parainfluenza3	KY779614.1
parainfluenza3	KY779613.1
parainfluenza3	KY779612.1
parainfluenza3	KY779611.1
parainfluenza3	KY779610.1
parainfluenza3	KY779609.1
parainfluenza3	KY779608.1
parainfluenza3	KY779607.1
parainfluenza3	KY779605.1
parainfluenza3	KY779604.1
parainfluenza3	KY779603.1
parainfluenza3	KY779602.1
parainfluenza3	KY779601.1
parainfluenza3	KY779600.1
parainfluenza3	KY779599.1
parainfluenza3	KY779598.1
parainfluenza3	KY779597.1
parainfluenza3	KY779596.1
parainfluenza3	KY779595.1
parainfluenza3	KY779594.1
parainfluenza3	KY674982.1
parainfluenza3	KY674981.1
parainfluenza3	KY674979.1
parainfluenza3	KY674978.1
parainfluenza3	KY674977.1
parainfluenza3	KY674975.1
parainfluenza3	KY674922.1
parainfluenza3	KY684756.1
parainfluenza3	KY684755.1
parainfluenza3	MF973163.1
parainfluenza3	KY986643.1
parainfluenza3	KY986642.1
parainfluenza3	KY986641.1
parainfluenza3	KY973568.1
parainfluenza3	KY973572.1
parainfluenza3	KY973573.1
parainfluenza3	KY973574.1
parainfluenza3	KY973575.1
parainfluenza3	KY973576.1
parainfluenza3	KY973577.1
parainfluenza3	KY973578.1
parainfluenza3	KY973579.1
parainfluenza3	KY973580.1
parainfluenza3	KY973581.1
parainfluenza3	KY973582.1
parainfluenza3	KY973583.1
parainfluenza3	KY973584.1
parainfluenza3	KY973585.1
parainfluenza3	KY973586.1
parainfluenza3	KY973587.1
parainfluenza3	KY973588.1
parainfluenza3	KY973589.1
parainfluenza3	KY973590.1
parainfluenza3	KY973591.1
parainfluenza3	KY973592.1
parainfluenza3	KY973593.1
parainfluenza3	KY973594.1
parainfluenza3	KY973595.1
parainfluenza3	KY973596.1
parainfluenza3	KY973597.1
parainfluenza3	KY973598.1
parainfluenza3	KY973599.1
parainfluenza3	KY973600.1
parainfluenza3	KY674964.1
parainfluenza3	KY674963.1
parainfluenza3	KY674939.1
parainfluenza3	KY674938.1
parainfluenza3	KY674937.1
parainfluenza3	KY674936.1
parainfluenza3	KY674935.1
parainfluenza3	KY674934.1
parainfluenza3	KY674933.1
parainfluenza3	KY674932.1
parainfluenza3	KY674931.1
parainfluenza3	KY674930.1
parainfluenza3	KY674929.1
parainfluenza3	KY674928.1
parainfluenza3	KY674927.1
parainfluenza3	KY674926.1
parainfluenza3	KY674925.1
parainfluenza3	KY674924.1
parainfluenza3	KY674923.1
parainfluenza3	KY684761.1
parainfluenza3	KY684754.1
parainfluenza3	KY684753.1
parainfluenza3	KY684752.1
parainfluenza3	KY684751.1
parainfluenza3	KY684750.1
parainfluenza3	KY684749.1
parainfluenza3	KY684748.1
parainfluenza3	KY684747.1
parainfluenza3	KY684746.1
parainfluenza3	KY684745.1
parainfluenza3	KY684744.1
parainfluenza3	KY369876.1
parainfluenza3	KY369872.1
parainfluenza3	KY369871.1
parainfluenza3	KY369870.1
parainfluenza3	KY369869.1
parainfluenza3	KY369868.1
parainfluenza3	KY369867.1
parainfluenza3	KY369866.1
parainfluenza3	KY369865.1
parainfluenza3	KY369864.1
parainfluenza3	KY369863.1
parainfluenza3	KY369862.1
parainfluenza3	KX574711.1
parainfluenza3	KX574710.1
parainfluenza3	KX574708.1
parainfluenza3	KX574707.1
parainfluenza3	KX574706.1
parainfluenza3	KX574705.1
parainfluenza3	KX574704.1
parainfluenza3	MK167037.1
parainfluenza3	KY234287.1
parainfluenza3	MH892410.1
parainfluenza3	MH892409.1
parainfluenza3	MF987837.1
parainfluenza3	MF987836.1
parainfluenza3	MN306055.1
parainfluenza3	MN306052.1
parainfluenza3	MN306039.1
parainfluenza3	MN306022.1
parainfluenza3	MF973192.1
parainfluenza3	MF973191.1
parainfluenza3	MF973190.1
parainfluenza3	MF973189.1
parainfluenza3	MF973188.1
parainfluenza3	MF973187.1
parainfluenza3	MF973186.1
parainfluenza3	MF973185.1
parainfluenza3	MF973184.1
parainfluenza3	MF973183.1
parainfluenza3	MF973182.1
parainfluenza3	MF973181.1
parainfluenza3	MF973180.1
parainfluenza3	MF973179.1
parainfluenza3	MF973178.1
parainfluenza3	MF973177.1
parainfluenza3	MF973176.1
parainfluenza3	MF973175.1
parainfluenza3	MF973174.1
parainfluenza3	MF973173.1
parainfluenza3	MF973172.1
parainfluenza3	MF973171.1
parainfluenza3	MF973170.1
parainfluenza3	MF973169.1
parainfluenza3	MF973168.1
parainfluenza3	MF795097.1
parainfluenza3	MF795096.1
parainfluenza3	MF795095.1
parainfluenza3	MF795094.1
parainfluenza3	MF166752.1
parainfluenza3	MF166751.1
parainfluenza3	MF166750.1
parainfluenza3	MF118141.1
parainfluenza3	MF118140.1
parainfluenza3	MF554736.1
parainfluenza3	MF554735.1
parainfluenza3	MF554734.1
parainfluenza3	MF554733.1
parainfluenza3	MF554732.1
parainfluenza3	MF554731.1
parainfluenza3	MF554730.1
parainfluenza3	MF554729.1
parainfluenza3	MF554728.1
parainfluenza3	MF554727.1
parainfluenza3	MF554726.1
parainfluenza3	MF554725.1
parainfluenza3	MF554724.1
parainfluenza3	MF554723.1
parainfluenza3	MF554722.1
parainfluenza3	MF554721.1
parainfluenza3	MF554720.1
parainfluenza3	MF554719.1
parainfluenza3	MF554718.1
parainfluenza3	MF554717.1
parainfluenza3	MF554716.1
parainfluenza3	MG773276.1
parainfluenza3	MN145875.1
parainfluenza3	MN145876.1
parainfluenza3	MN145874.1
parainfluenza3	MK167032.1
parainfluenza3	MH428627.1
parainfluenza3	MH330335.1
parainfluenza3	MH411617.1
parainfluenza3	NC_038270.1
parainfluenza3	HM583801.1
parainfluenza3	LC530051.1
parainfluenza3	AB736166.1
parainfluenza3	KJ672617.1
parainfluenza3	KJ672587.1
parainfluenza3	KJ672548.1
parainfluenza3	KF530255.1
parainfluenza3	KF530254.1
parainfluenza3	KF530238.1
parainfluenza3	KF530235.1
parainfluenza3	KF530231.1
parainfluenza3	KF530228.1
parainfluenza3	KF530227.1
parainfluenza3	KF687338.2
rsv	KP317952.1
rsv	MT107528.1
rsv	MN108243.1
rsv	JX576750.1
rsv	KJ939930.1
rsv	JQ582844.1
rsv	JX576747.1
rsv	JX576758.1
rsv	JX576762.1
rsv	KJ939919.1
rsv	KJ939920.1
rsv	KJ939926.1
rsv	KJ939928.1
rsv	KJ939929.1
rsv	MH327947.1
rsv	JX576761.1
rsv	KJ939922.1
rsv	KJ939932.1
rsv	KJ939933.1
rsv	KY249672.1
rsv	KF826843.1
rsv	KJ939921.1
rsv	KJ939923.1
rsv	KJ939924.1
rsv	KJ939925.1
rsv	KJ939927.1
rsv	KJ939931.1
rsv	KJ939934.1
rsv	JX576737.1
rsv	JX576745.1
rsv	KF826851.1
rsv	JX576752.1
rsv	JX576757.1
rsv	KF826839.1
rsv	KF826857.1
rsv	KY249665.1
rsv	JX627336.1
rsv	JX576759.1
rsv	KF640637.1
rsv	KY249658.1
rsv	KY249666.1
rsv	KY249676.1
rsv	KY654512.1
rsv	KY654513.1
rsv	KY654514.1
rsv	KY654515.1
rsv	KY654516.1
rsv	KY654517.1
rsv	KY654518.1
rsv	JX576730.1
rsv	JX576732.1
rsv	JX576742.1
rsv	JX576743.1
rsv	JX576746.1
rsv	JX576749.1
rsv	JX576751.1
rsv	JX576753.1
rsv	KM517573.1
rsv	KR350475.1
rsv	KY249656.1
rsv	KY249657.1
rsv	KY249659.1
rsv	KY249662.1
rsv	KY249664.1
rsv	KY249667.1
rsv	KY249671.1
rsv	KY249674.1
rsv	KY249675.1
rsv	KY249677.1
rsv	KY249678.1
rsv	KY924878.1
rsv	MN163126.1
rsv	JX576729.1
rsv	JX576733.1
rsv	JX576734.1
rsv	JX576735.1
rsv	JX576736.1
rsv	JX576738.1
rsv	JX576741.1
rsv	JX576744.1
rsv	JX576748.1
rsv	JX576754.1
rsv	JX576755.1
rsv	JX576731.1
rsv	JX576739.1
rsv	JX576740.1
rsv	JX576756.1
rsv	KY249670.1
rsv	KF826822.1
rsv	KF826842.1
rsv	KY249663.1
rsv	KY249668.1
rsv	KY249669.1
rsv	MG431252.1
rsv	MG839547.1
rsv	KT285064.1
rsv	KF826859.1
rsv	MH685715.1
rsv	KP317932.1
rsv	MN306017.1
rsv	KF826825.1
rsv	KY883571.2
rsv	LC385003.1
rsv	KY249679.1
rsv	KF826860.1
rsv	MN163125.1
rsv	KY249660.1
rsv	KY249661.1
rsv	KY249673.1
rsv	KY249681.1
rsv	KY249680.1
rsv	MG431251.1
rsv	MG839545.1
rsv	KX655664.1
rsv	MN630104.1
rsv	KF826835.1
rsv	KJ643561.1
rsv	KU316172.1
rsv	KY883568.2
rsv	KP317928.1
rsv	KU950509.1
rsv	LC474526.1
rsv	KU950574.1
rsv	MF614947.1
rsv	MG793382.1
rsv	LC474550.1
rsv	MN306021.1
rsv	MN630100.1
rsv	LC530050.1
rsv	KP663729.1
rsv	KP663730.1
rsv	KU950457.1
rsv	KU950511.1
rsv	KU950614.1
rsv	MN306048.1
rsv	KP317917.1
rsv	KU950544.1
rsv	KX655629.1
rsv	MK109789.1
rsv	KF826858.1
rsv	KP317927.1
rsv	KP317934.1
rsv	KU950474.1
rsv	KU950492.1
rsv	KU950505.1
rsv	KU950524.1
rsv	KU950567.1
rsv	KU950570.1
rsv	KU950576.1
rsv	KU950581.1
rsv	KU950587.1
rsv	KU950631.1
rsv	KU950643.1
rsv	KU950651.1
rsv	KU950655.1
rsv	KU950657.1
rsv	KU950675.1
rsv	KU950677.1
rsv	KU950696.1
rsv	KX765892.1
rsv	KP317945.1
rsv	KU950462.1
rsv	KU950464.1
rsv	KU950467.1
rsv	KU950475.1
rsv	KU950477.1
rsv	KU950484.1
rsv	KU950500.1
rsv	KU950503.1
rsv	KU950515.1
rsv	KU950526.1
rsv	KU950530.1
rsv	KU950532.1
rsv	KU950535.1
rsv	KU950539.1
rsv	KU950547.1
rsv	KU950548.1
rsv	KU950550.1
rsv	KU950555.1
rsv	KU950562.1
rsv	KU950566.1
rsv	KU950568.1
rsv	KU950578.1
rsv	KU950580.1
rsv	KU950582.1
rsv	KU950584.1
rsv	KU950590.1
rsv	KU950593.1
rsv	KU950602.1
rsv	KU950603.1
rsv	KU950606.1
rsv	KU950618.1
rsv	KU950623.1
rsv	KU950635.1
rsv	KU950638.1
rsv	KU950639.1
rsv	KU950650.1
rsv	KU950654.1
rsv	KU950659.1
rsv	KU950660.1
rsv	KU950662.1
rsv	KU950663.1
rsv	KU950669.1
rsv	KU950674.1
rsv	KU950678.1
rsv	KU950682.1
rsv	KU950683.1
rsv	KU950693.1
rsv	KU950698.1
rsv	KX655641.1
rsv	KX655646.1
rsv	KX655648.1
rsv	KX655671.1
rsv	KX765895.1
rsv	KX765906.1
rsv	KX765912.1
rsv	KX765921.1
rsv	KX765929.1
rsv	KX765935.1
rsv	KX765945.1
rsv	KX765947.1
rsv	KX765957.1
rsv	KX765959.1
rsv	KX765961.1
rsv	KX765962.1
rsv	KX765966.1
rsv	KX765967.1
rsv	KX765968.1
rsv	MK109770.1
rsv	MK109782.1
rsv	MK109786.1
rsv	LC474538.1
rsv	KC731482.1
rsv	KU950456.1
rsv	KU950480.1
rsv	KU950485.1
rsv	KU950486.1
rsv	KU950518.1
rsv	KU950537.1
rsv	KU950553.1
rsv	KU950569.1
rsv	KU950610.1
rsv	KU950630.1
rsv	KU950636.1
rsv	KU950668.1
rsv	KU950672.1
rsv	KU950679.1
rsv	KU950686.1
rsv	KX765975.2
rsv	MF614946.1
rsv	MK109781.1
rsv	LC474523.1
rsv	LC474524.1
rsv	LC474543.1
rsv	LC474548.1
rsv	LC474557.1
rsv	LC474558.1
rsv	KU950458.1
rsv	KU950471.1
rsv	KU950476.1
rsv	KU950482.1
rsv	KU950488.1
rsv	KU950519.1
rsv	KU950533.1
rsv	KU950549.1
rsv	KU950681.1
rsv	KU950685.1
rsv	KU950688.1
rsv	KX655642.1
rsv	KX655649.1
rsv	KX765936.1
rsv	KY883570.2
rsv	LC384998.1
rsv	LC474522.1
rsv	LC474535.1
rsv	LC474536.1
rsv	LC474542.1
rsv	LC474555.1
rsv	KF893260.1
rsv	KU950465.1
rsv	KU950496.1
rsv	KU950512.1
rsv	KU950542.1
rsv	KU950637.1
rsv	KU950684.1
rsv	KU950692.1
rsv	LC385002.1
rsv	LC385008.1
rsv	LC474531.1
rsv	LC474532.1
rsv	LC474533.1
rsv	LC474534.1
rsv	LC474541.1
rsv	LC474546.1
rsv	LC474552.1
rsv	LC495297.1
rsv	KJ643465.1
rsv	KU950463.1
rsv	KU950466.1
rsv	KU950468.1
rsv	KU950478.1
rsv	KU950481.1
rsv	KU950495.1
rsv	KU950497.1
rsv	KU950504.1
rsv	KU950508.1
rsv	KU950510.1
rsv	KU950516.1
rsv	KU950517.1
rsv	KU950525.1
rsv	KU950534.1
rsv	KU950571.1
rsv	KU950586.1
rsv	KU950591.1
rsv	KU950596.1
rsv	KU950604.1
rsv	KU950607.1
rsv	KU950613.1
rsv	KU950619.1
rsv	KU950622.1
rsv	KU950627.1
rsv	KU950664.1
rsv	KU950691.1
rsv	KX655681.1
rsv	KX655686.1
rsv	KX765915.1
rsv	KX765917.1
rsv	LC384997.1
rsv	LC384999.1
rsv	LC385000.1
rsv	LC385001.1
rsv	LC385006.1
rsv	LC385007.1
rsv	LC385005.2
rsv	LC474525.1
rsv	LC474527.1
rsv	LC474528.1
rsv	LC474529.1
rsv	LC474530.1
rsv	LC474539.1
rsv	LC474540.1
rsv	LC474547.1
rsv	LC474549.1
rsv	LC474551.1
rsv	LC474556.1
rsv	LC474559.1
rsv	KU950572.1
rsv	KX765926.1
rsv	MK749869.1
rsv	MK749894.1
rsv	LC474553.1
rsv	LC474560.1
rsv	AY911262.1
rsv	KU950523.1
rsv	KU950540.1
rsv	KX765894.1
rsv	KX765911.1
rsv	KX765916.1
rsv	KX765931.1
rsv	KX765938.1
rsv	KX765941.1
rsv	KX765944.1
rsv	KX765977.1
rsv	KY249682.1
rsv	LC385004.1
rsv	AY353550.1
rsv	KU950557.1
rsv	KU950680.1
rsv	KX765886.1
rsv	KX765898.1
rsv	KX765902.1
rsv	KX765925.1
rsv	KX765960.1
rsv	KX765970.1
rsv	MH447955.1
rsv	LC474554.1
rsv	KU950612.1
rsv	KU950615.1
rsv	KX655675.1
rsv	KX765887.1
rsv	KX765904.1
rsv	KX765919.1
rsv	KX765932.1
rsv	KX765939.1
rsv	KX765940.1
rsv	KX765948.1
rsv	KX765950.1
rsv	KX765951.1
rsv	KX765955.1
rsv	KX765956.1
rsv	KX765971.1
rsv	KX765972.1
rsv	KX765974.1
rsv	MK749908.1
rsv	MK749916.1
rsv	FJ948820.1
rsv	KT992094.1
rsv	KU950598.1
rsv	KX765914.1
rsv	KX894803.1
rsv	KY249683.1
rsv	GU591764.1
rsv	KY982517.1
rsv	KY883566.2
rsv	MH290724.1
rsv	MH447956.1
rsv	LC474537.1
rsv	KU950558.1
rsv	KU950583.1
rsv	KU950628.1
rsv	KU950694.1
rsv	MG839543.1
rsv	LC474544.1
rsv	LC474545.1
rsv	GU591763.1
rsv	JQ901450.1
rsv	KU950531.1
rsv	KU950642.1
rsv	KU950653.1
rsv	KU950673.1
rsv	MH447951.1
rsv	MH447959.1
rsv	MH447960.1
rsv	GU591761.1
rsv	GU591766.1
rsv	GU591767.1
rsv	KU950470.1
rsv	KU950502.1
rsv	KX655644.1
rsv	MN306044.1
rsv	GU591760.1
rsv	GU591771.1
rsv	KF826834.1
rsv	KF826844.1
rsv	KU950455.1
rsv	KU950483.1
rsv	KU950493.1
rsv	KU950585.1
rsv	KY982516.1
rsv	MG813994.1
rsv	JQ901458.1
rsv	JQ582843.1
rsv	JQ901453.1
rsv	JQ901452.1
rsv	JX576760.1
rsv	KU950617.1
rsv	MH447954.1
rsv	MH447958.1
rsv	MK749901.1
rsv	GU591768.1
rsv	GU591770.1
rsv	KF826829.1
rsv	KJ939955.1
rsv	KU950521.1
rsv	MK749879.1
rsv	MK749885.1
rsv	MK749910.1
rsv	GU591762.1
rsv	JN032117.1
rsv	JX015480.1
rsv	KP317953.1
rsv	KJ939943.1
rsv	KJ939948.1
rsv	KJ939954.1
rsv	KJ939965.1
rsv	MK749880.1
rsv	JN032120.1
rsv	JQ901449.1
rsv	JQ901448.1
rsv	KF973331.1
rsv	KX655653.1
rsv	MK109765.1
rsv	MK749914.1
rsv	MK749915.1
rsv	GU591758.1
rsv	GU591765.1
rsv	JN032115.1
rsv	JN032116.1
rsv	JQ901457.1
rsv	JQ901455.1
rsv	JQ901454.1
rsv	JQ901451.1
rsv	JX015486.1
rsv	KJ939939.1
rsv	KJ939940.1
rsv	KJ939958.1
rsv	KJ939967.1
rsv	KU950671.1
rsv	KU950689.1
rsv	KU950690.1
rsv	KX655654.1
rsv	KX655698.1
rsv	KX765899.1
rsv	KX765905.1
rsv	KX765930.1
rsv	MK109783.1
rsv	MK749896.1
rsv	GU591769.1
rsv	JN032119.1
rsv	JQ901456.1
rsv	JX015485.1
rsv	JX015487.1
rsv	JX015488.1
rsv	KJ643473.1
rsv	KJ939935.1
rsv	KJ939937.1
rsv	KJ939944.1
rsv	KJ939945.1
rsv	KJ939950.1
rsv	KJ939952.1
rsv	KJ939953.1
rsv	KJ939956.1
rsv	KJ939957.1
rsv	KJ939960.1
rsv	KJ939966.1
rsv	KJ939968.1
rsv	KJ939970.1
rsv	KU950641.1
rsv	GU591759.1
rsv	KJ939936.1
rsv	KJ939938.1
rsv	KJ939941.1
rsv	KJ939942.1
rsv	KJ939946.1
rsv	KJ939947.1
rsv	KJ939949.1
rsv	KJ939951.1
rsv	KJ939959.1
rsv	KJ939962.1
rsv	KJ939963.1
rsv	KJ939964.1
rsv	KJ939969.1
rsv	MN630089.1
rsv	KF826827.1
rsv	KU950611.1
rsv	MH447957.1
rsv	JQ901447.1
rsv	JX015483.1
rsv	KJ939961.1
rsv	KJ939971.1
rsv	MH447953.1
rsv	MK167030.1
rsv	JX015481.1
rsv	JX015497.1
rsv	JX015499.1
rsv	JX015479.1
rsv	JX015484.1
rsv	JX015489.1
rsv	JX015490.1
rsv	JX015491.1
rsv	JX015492.1
rsv	JX015493.1
rsv	JX015494.1
rsv	JX015495.1
rsv	JX015496.1
rsv	KM578843.1
rsv	MK749891.1
rsv	KM517572.1
rsv	KY654506.1
rsv	KY654507.1
rsv	KY654508.1
rsv	KY654509.1
rsv	KY654510.1
rsv	KY654511.1
rsv	KY782635.1
rsv	MN306031.1
rsv	KF826819.1
rsv	KJ643462.1
rsv	MK749874.1
rsv	JX015498.1
rsv	KU950506.1
rsv	KU950514.1
rsv	MK749873.1
rsv	MK749881.1
rsv	MT040086.1
rsv	KF530259.1
rsv	KF973334.1
rsv	KP119747.1
rsv	KP119745.1
rsv	KP119748.1
rsv	KP218910.1
rsv	JX069798.1
rsv	KJ643477.1
rsv	KJ643545.1
rsv	MK749868.1
rsv	MK749892.1
rsv	KJ643468.1
rsv	KJ643523.1
rsv	KJ643581.1
rsv	KU950656.1
rsv	MF001045.1
rsv	MF973155.1
rsv	MK167034.1
rsv	MK453523.1
rsv	KF826823.1
rsv	KF826826.1
rsv	KJ643480.1
rsv	KJ643497.1
rsv	MK749889.1
rsv	MK749905.1
rsv	KF973325.1
rsv	KJ643528.1
rsv	KY684758.1
rsv	MK749876.1
rsv	MK749897.1
rsv	KF826831.1
rsv	KJ643486.1
rsv	JX069800.1
rsv	JX069802.1
rsv	JX069803.1
rsv	KF826837.1
rsv	KF826841.1
rsv	MF973154.1
rsv	MN108244.1
rsv	JX069799.1
rsv	JX069801.1
rsv	KF826850.1
rsv	KJ643526.1
rsv	KP119746.1
rsv	MK749871.1
rsv	MK749899.1
rsv	MT040088.1
rsv	KF826854.1
rsv	KJ627668.1
rsv	KJ643579.1
rsv	MK749906.1
rsv	MT040087.1
rsv	KF826828.1
rsv	KJ643511.1
rsv	KU950601.1
rsv	MK749866.1
rsv	MK749882.1
rsv	MK749904.1
rsv	MK749907.1
rsv	MN306029.1
rsv	MT040084.1
rsv	U39662.1
rsv	KF826848.1
rsv	KJ643506.1
rsv	KJ643519.1
rsv	KJ643560.1
rsv	KJ643562.1
rsv	KJ643564.1
rsv	KJ643566.1
rsv	MK749888.1
rsv	MK749898.1
rsv	MK749902.1
rsv	KF826838.1
rsv	KJ643482.1
rsv	MK749872.1
rsv	MK749878.1
rsv	KF826856.1
rsv	MG431253.1
rsv	MG431254.1
rsv	MK749887.1
rsv	MN630088.1
rsv	KJ643559.1
rsv	KJ643569.1
rsv	MG642059.1
rsv	KF826830.1
rsv	KJ643536.1
rsv	KJ643508.1
rsv	KU316095.1
rsv	KU316097.1
rsv	KU316116.1
rsv	KU316147.1
rsv	MG642065.1
rsv	MK749877.1
rsv	KJ643495.1
rsv	KU316122.1
rsv	KU950670.1
rsv	MG642025.1
rsv	MG642044.1
rsv	MK749870.1
rsv	MK749903.1
rsv	MN630099.1
rsv	KF826853.2
rsv	KJ627717.1
rsv	KU316177.1
rsv	KU950647.1
rsv	KU950648.1
rsv	MG642045.1
rsv	MG642047.1
rsv	MT040081.1
rsv	KF826849.1
rsv	MG642037.1
rsv	MK167036.1
rsv	KJ672433.1
rsv	KY418147.1
rsv	MG642078.1
rsv	MG431255.1
rsv	MT040089.1
rsv	KU316101.1
rsv	MN306045.1
rsv	KF826847.1
rsv	KP317923.1
rsv	KU316102.1
rsv	KU316134.1
rsv	KU316175.1
rsv	MG642039.1
rsv	MG642043.1
rsv	KP258739.1
rsv	KU316158.1
rsv	KY967364.1
rsv	MN630093.1
rsv	KF826821.1
rsv	KJ627277.1
rsv	KJ627686.1
rsv	KJ643542.1
rsv	KP856966.1
rsv	KU316105.1
rsv	KC731483.1
rsv	KF826832.1
rsv	KU950520.1
rsv	MF001042.1
rsv	KJ627262.1
rsv	KJ627340.1
rsv	KJ627342.1
rsv	KJ672469.1
rsv	KJ643464.1
rsv	KJ643484.1
rsv	KX765903.1
rsv	KX765927.1
rsv	MN630090.1
rsv	KJ672471.1
rsv	KM042388.1
rsv	KJ627247.1
rsv	KJ627264.1
rsv	KJ627302.1
rsv	KJ627332.1
rsv	KJ627705.1
rsv	KJ672424.1
rsv	KJ672441.1
rsv	KJ672449.1
rsv	KJ672451.1
rsv	KJ672452.1
rsv	KJ672461.1
rsv	KJ672464.1
rsv	KJ672465.1
rsv	KJ672466.1
rsv	KJ672467.1
rsv	KJ672470.1
rsv	KJ672472.1
rsv	KJ672475.1
rsv	KJ643584.1
rsv	KM042383.1
rsv	KM042386.1
rsv	KM042392.1
rsv	KU839633.1
rsv	KU839637.1
rsv	KU950552.1
rsv	KU950588.1
rsv	KU950676.1
rsv	KX765889.1
rsv	KX765890.1
rsv	KX765922.1
rsv	KX765964.1
rsv	KX765976.1
rsv	KX894797.1
rsv	KX894804.1
rsv	KX894805.1
rsv	KX894807.1
rsv	KY418148.1
rsv	MG813995.1
rsv	KJ627251.1
rsv	KJ627278.1
rsv	KJ627280.1
rsv	KJ627285.1
rsv	KJ627299.1
rsv	KJ627310.1
rsv	KJ627317.1
rsv	KJ627330.1
rsv	KJ627341.1
rsv	KJ627348.1
rsv	KJ627359.1
rsv	KJ627364.1
rsv	KJ672425.1
rsv	KJ672428.1
rsv	KJ672432.1
rsv	KJ672437.1
rsv	KJ672438.1
rsv	KJ672440.1
rsv	KJ672444.1
rsv	KJ672448.1
rsv	KJ672457.1
rsv	KJ672468.1
rsv	KJ672473.1
rsv	KJ672476.1
rsv	KJ672481.1
rsv	KJ643499.1
rsv	KJ643514.1
rsv	KM042390.1
rsv	KM042393.1
rsv	KP663728.1
rsv	KU839623.1
rsv	KU839624.1
rsv	KU839625.1
rsv	KU839626.1
rsv	KU839627.1
rsv	KU839628.1
rsv	KU839629.1
rsv	KU839630.1
rsv	KU839631.1
rsv	KU839632.1
rsv	KU839634.1
rsv	KU839635.1
rsv	KU839636.1
rsv	KU839638.1
rsv	KU839639.1
rsv	KU839640.1
rsv	KU839641.1
rsv	KU950489.1
rsv	KU950494.1
rsv	KU950559.1
rsv	KU950565.1
rsv	KU950577.1
rsv	KU950589.1
rsv	KU950599.1
rsv	KU950625.1
rsv	KU950633.1
rsv	KU950665.1
rsv	KU950687.1
rsv	KU950695.1
rsv	KX655624.1
rsv	KX655633.1
rsv	KX655645.1
rsv	KX655655.1
rsv	KX655669.1
rsv	KX655683.1
rsv	KX655685.1
rsv	KX655693.1
rsv	KX655700.1
rsv	KX765897.1
rsv	KX765900.1
rsv	KX765907.1
rsv	KX765908.1
rsv	KX765909.1
rsv	KX765923.1
rsv	KX765943.1
rsv	KX765949.1
rsv	KX765952.1
rsv	KX765954.1
rsv	KX765963.1
rsv	KX765965.1
rsv	KX765973.1
rsv	KX765978.1
rsv	KX894799.1
rsv	KX894806.1
rsv	MF001044.1
rsv	MF001055.1
rsv	MH279547.1
rsv	MK109764.1
rsv	MK109766.1
rsv	MK109768.1
rsv	MK109769.1
rsv	MK109771.1
rsv	MK109778.1
rsv	MK109780.1
rsv	MK109784.1
rsv	MK109788.1
rsv	KJ627254.1
rsv	KJ627729.1
rsv	KJ672429.1
rsv	KJ672430.1
rsv	KJ672454.1
rsv	KJ672458.1
rsv	KJ643525.1
rsv	KU316143.1
rsv	KU950543.1
rsv	KU950609.1
rsv	KX655661.1
rsv	KX655684.1
rsv	KX765888.1
rsv	KX765893.1
rsv	MG027862.1
rsv	MK109767.1
rsv	MK109779.1
rsv	MK749875.1
rsv	KF973321.1
rsv	KF973322.1
rsv	KF973333.1
rsv	KF973338.1
rsv	KJ643534.1
rsv	KJ643543.1
rsv	KJ643550.1
rsv	KU950479.1
rsv	KF973328.1
rsv	KF973330.1
rsv	KU950564.1
rsv	KF973320.1
rsv	KF973323.1
rsv	KJ643467.1
rsv	KJ643475.1
rsv	KU950487.1
rsv	KF826852.1
rsv	KJ643493.1
rsv	KU950461.1
rsv	KX765933.1
rsv	MN108242.1
rsv	KU950556.1
rsv	KU950621.1
rsv	KF826836.1
rsv	KJ643565.1
rsv	KY883567.1
rsv	KJ627648.1
rsv	KX655640.1
rsv	MH383066.1
rsv	KF826855.1
rsv	KX765942.1
rsv	KJ643505.1
rsv	KU950661.1
rsv	KJ643535.1
rsv	KY883569.1
rsv	KJ627695.1
rsv	KJ627696.1
rsv	KJ643554.1
rsv	KU950469.1
rsv	KU950507.1
rsv	KU950522.1
rsv	KU950529.1
rsv	KU950546.1
rsv	KU950579.1
rsv	KU950595.1
rsv	KU950624.1
rsv	KU950646.1
rsv	KU950649.1
rsv	MN630106.1
rsv	KJ643463.1
rsv	KJ643466.1
rsv	KJ643556.1
rsv	KU950498.1
rsv	KX765928.1
rsv	JF920069.1
rsv	KJ643589.1
rsv	KJ643498.1
rsv	KJ643512.1
rsv	KJ643531.1
rsv	KJ643544.1
rsv	KJ643563.1
rsv	KJ643572.1
rsv	KU950536.1
rsv	MF001058.1
rsv	MK749883.1
rsv	KJ627706.1
rsv	KX655659.1
rsv	KJ627684.1
rsv	KU950538.1
rsv	KU950592.1
rsv	MK749900.1
rsv	MN306050.1
rsv	KF973339.1
rsv	KM042391.1
rsv	KU950629.1
rsv	MK481079.1
rsv	MK534510.1
rsv	KJ627671.1
rsv	MK534511.1
rsv	MK534512.1
rsv	KJ672480.1
rsv	KU950561.1
rsv	MK109787.1
rsv	KF973329.1
rsv	KJ643520.1
rsv	KX655674.1
rsv	KX894802.1
rsv	JF920065.1
rsv	KC978856.1
rsv	KJ627656.1
rsv	KJ627719.1
rsv	KJ643524.1
rsv	JF920058.1
rsv	JF920062.1
rsv	KJ627714.1
rsv	MT040085.1
rsv	JF920057.1
rsv	KU950541.1
rsv	KU950652.1
rsv	KU950667.1
rsv	MF001040.1
rsv	MN163124.1
rsv	KJ643555.1
rsv	MF001048.1
rsv	KF826845.1
rsv	KJ627672.1
rsv	KJ627687.1
rsv	KJ627733.1
rsv	KU950528.1
rsv	KU950545.1
rsv	KJ627647.1
rsv	KJ643481.1
rsv	KJ643549.1
rsv	KU950620.1
rsv	KY674983.1
rsv	MF001057.1
rsv	MK167035.1
rsv	JF920046.1
rsv	JF920048.1
rsv	JF920049.1
rsv	JF920050.1
rsv	KX655660.1
rsv	KJ643483.1
rsv	KJ643488.1
rsv	KJ643503.1
rsv	KJ643553.1
rsv	KU316180.1
rsv	KJ643571.1
rsv	KF826824.1
rsv	KF826846.1
rsv	KF973324.1
rsv	KJ627649.1
rsv	KJ627722.1
rsv	KJ627725.1
rsv	KJ643510.1
rsv	KJ643530.1
rsv	KJ643551.1
rsv	KJ643568.1
rsv	KJ643576.1
rsv	MF001046.1
rsv	MF973156.1
rsv	JF920052.1
rsv	KJ643537.1
rsv	KJ643575.1
rsv	MN630096.1
rsv	MN108245.1
rsv	KJ627685.1
rsv	KJ643476.1
rsv	KJ643485.1
rsv	KJ643494.1
rsv	KJ643518.1
rsv	KJ627659.1
rsv	KJ627716.1
rsv	KJ643470.1
rsv	MF001052.1
rsv	KF973327.1
rsv	KF973340.1
rsv	KJ627657.1
rsv	KJ627678.1
rsv	KJ627679.1
rsv	KJ627683.1
rsv	KJ643546.1
rsv	KF973319.1
rsv	KJ627674.1
rsv	KJ627702.1
rsv	MF001050.1
rsv	MF973161.1
rsv	KJ627652.1
rsv	KJ627707.1
rsv	KJ627720.1
rsv	KJ643513.1
rsv	KJ643529.1
rsv	MK167041.1
rsv	KJ627724.1
rsv	MN108241.1
rsv	KJ627693.1
rsv	KJ627731.1
rsv	LC488177.1
rsv	KJ643474.1
rsv	KJ627690.1
rsv	KJ643540.1
rsv	KU950527.1
rsv	KF826833.1
rsv	KM042389.1
rsv	MN310477.1
rsv	KF530268.1
rsv	KF973326.1
rsv	KF973336.1
rsv	KJ627710.1
rsv	KJ643507.1
rsv	KY967363.1
rsv	KP258718.1
rsv	KJ643586.1
rsv	KJ627666.1
rsv	KJ627667.1
rsv	KJ627708.1
rsv	KU950460.1
rsv	KJ627662.1
rsv	KJ627675.1
rsv	KJ723479.1
rsv	KJ643522.1
rsv	KP258736.1
rsv	KP856963.1
rsv	MF001038.1
rsv	KF530258.1
rsv	KJ627709.1
rsv	KJ723481.2
rsv	KP258714.1
rsv	KU316115.1
rsv	JF920047.1
rsv	JX015482.1
rsv	KJ643502.1
rsv	KJ643585.1
rsv	KJ723470.2
rsv	KJ723480.2
rsv	KJ723482.2
rsv	KP258698.1
rsv	KP258712.1
rsv	KJ627688.1
rsv	KJ643501.1
rsv	KJ643552.1
rsv	KP258713.1
rsv	KP258738.1
rsv	KP258745.1
rsv	KU316132.1
rsv	KU950459.1
rsv	KX655694.1
rsv	MF001051.1
rsv	MF001054.1
rsv	MG642027.1
rsv	MG642060.1
rsv	JF920051.1
rsv	KJ627664.1
rsv	KJ723460.1
rsv	KJ723477.1
rsv	KJ723485.2
rsv	KU316113.1
rsv	KU316127.1
rsv	KU316130.1
rsv	KU316144.1
rsv	KU316173.1
rsv	KU316179.1
rsv	KU316182.1
rsv	MG642036.1
rsv	MG642042.1
rsv	MG642046.1
rsv	MG642054.1
rsv	MG642057.1
rsv	MG642072.1
rsv	MG642082.1
rsv	KJ643478.1
rsv	KP258702.1
rsv	KP258742.1
rsv	KP856961.1
rsv	KP856965.1
rsv	KP856962.1
rsv	KU316117.1
rsv	KU316136.1
rsv	KU316159.1
rsv	MF001041.1
rsv	MG642064.1
rsv	MG642066.1
rsv	KJ627682.1
rsv	KJ723473.1
rsv	KJ723484.2
rsv	KP258701.1
rsv	KP258705.1
rsv	KP258708.1
rsv	KU316094.1
rsv	KU316100.1
rsv	KU316111.1
rsv	KU316114.1
rsv	KU316156.1
rsv	KU316181.1
rsv	KY967362.1
rsv	MF001043.1
rsv	MG642052.1
rsv	MG642061.1
rsv	MG642062.1
rsv	MG642074.1
rsv	KJ723466.2
rsv	KP258711.1
rsv	KP258720.1
rsv	KP258722.1
rsv	KP258728.1
rsv	KP258732.1
rsv	KP258740.1
rsv	KU316128.1
rsv	KU316161.1
rsv	KU316163.1
rsv	KU950472.1
rsv	KU950605.1
rsv	MF001049.1
rsv	MG642049.1
rsv	MN306054.1
rsv	KJ627336.1
rsv	KJ723462.1
rsv	KJ723465.1
rsv	KJ723490.1
rsv	KP258710.1
rsv	KP258721.1
rsv	KP258731.1
rsv	KJ627260.1
rsv	KJ723487.1
rsv	KJ643471.1
rsv	KJ723463.2
rsv	KJ723476.2
rsv	KJ723491.2
rsv	KP258724.1
rsv	KP258735.1
rsv	KU316108.1
rsv	KU316112.1
rsv	KU316129.1
rsv	KU316131.1
rsv	MG642050.1
rsv	MG642051.1
rsv	MG642068.1
rsv	MG642076.1
rsv	MG642080.1
rsv	KJ723469.1
rsv	KJ643583.1
rsv	KP258695.1
rsv	KP258697.1
rsv	KU316120.1
rsv	KU316121.1
rsv	KU316138.1
rsv	KU316151.1
rsv	KU316152.1
rsv	KU316169.1
rsv	MG642075.1
rsv	KJ627723.1
rsv	KP258706.1
rsv	KP258719.1
rsv	KP258723.1
rsv	KP258725.1
rsv	KP258729.1
rsv	KP258730.1
rsv	KP258733.1
rsv	KP258741.1
rsv	KU316090.1
rsv	KU316124.1
rsv	KU316135.1
rsv	KU316153.1
rsv	KU316154.1
rsv	KU316162.1
rsv	KU316171.1
rsv	KU316174.1
rsv	KX655690.1
rsv	MG642033.1
rsv	MG642035.1
rsv	MG642067.1
rsv	MG642069.1
rsv	MG642071.1
rsv	MG642077.1
rsv	KJ627311.1
rsv	KJ627321.1
rsv	KJ627324.1
rsv	KJ627352.1
rsv	KJ627361.1
rsv	KJ627676.1
rsv	KJ672462.1
rsv	KJ672483.1
rsv	KJ723461.1
rsv	KJ723467.1
rsv	KJ723475.1
rsv	KJ723478.1
rsv	KJ723483.1
rsv	KJ723489.1
rsv	KJ643567.1
rsv	KJ817798.1
rsv	KJ817799.1
rsv	KJ817800.1
rsv	KJ817801.1
rsv	KP258707.1
rsv	KP258709.1
rsv	KU316103.1
rsv	KU316106.1
rsv	KU316119.1
rsv	KU316140.1
rsv	KU316146.1
rsv	KU316155.1
rsv	KU316160.1
rsv	KU316168.1
rsv	KU316170.1
rsv	KU950616.1
rsv	KX894798.1
rsv	MF554737.1
rsv	MG642028.1
rsv	MG642031.1
rsv	MG642032.1
rsv	MG642038.1
rsv	MG642040.1
rsv	MG642058.1
rsv	MG642079.1
rsv	MH447952.1
rsv	MK733766.1
rsv	MK733767.1
rsv	MK733768.1
rsv	MK733769.1
rsv	KJ627314.1
rsv	KJ627353.1
rsv	KJ627704.1
rsv	KJ627718.1
rsv	KJ723474.1
rsv	KU316092.1
rsv	MG642024.1
rsv	MG642048.1
rsv	MG642063.1
rsv	MN306030.1
rsv	KJ627305.1
rsv	KJ672447.1
rsv	KP258703.1
rsv	KP258727.1
rsv	KU316096.1
rsv	KU316176.1
rsv	KU950473.1
rsv	KU950501.1
rsv	KX894800.1
rsv	MF001047.1
rsv	MG642026.1
rsv	MG642034.1
rsv	MG642055.1
rsv	MG642056.1
rsv	MG642081.1
rsv	KJ627284.1
rsv	KJ627289.1
rsv	KJ627339.1
rsv	KJ672474.1
rsv	KJ672479.1
rsv	KP258715.1
rsv	KP258726.1
rsv	KU316093.1
rsv	KU316133.1
rsv	KU316167.1
rsv	KU316178.1
rsv	MG642030.1
rsv	KJ627255.1
rsv	KJ643517.1
rsv	KP258700.1
rsv	KP258743.1
rsv	KU316110.1
rsv	KU316137.1
rsv	MG642070.1
rsv	KF826840.1
rsv	KJ723468.2
rsv	KP258696.1
rsv	KP258699.1
rsv	KP258717.1
rsv	KP258734.1
rsv	KP258737.1
rsv	KU316126.1
rsv	KU316145.1
rsv	KU316148.1
rsv	KU316149.1
rsv	KU316164.1
rsv	KX765891.1
rsv	MG642083.1
rsv	KJ627362.1
rsv	KJ723464.1
rsv	KJ723492.1
rsv	KJ643527.1
rsv	KU316099.1
rsv	KU316107.1
rsv	KU316118.1
rsv	KX655615.1
rsv	KX655630.1
rsv	KJ627266.1
rsv	KJ627274.1
rsv	KJ627286.1
rsv	KJ627327.1
rsv	KP258744.1
rsv	KU316123.1
rsv	MK749913.1
rsv	KJ627271.1
rsv	KJ627276.1
rsv	KJ627308.1
rsv	KJ627312.1
rsv	KJ627343.1
rsv	KX655639.1
rsv	KJ627245.1
rsv	KJ627248.1
rsv	KJ627250.1
rsv	KJ627256.1
rsv	KJ627258.1
rsv	KJ627263.1
rsv	KJ627268.1
rsv	KJ627269.1
rsv	KJ627270.1
rsv	KJ627272.1
rsv	KJ627273.1
rsv	KJ627282.1
rsv	KJ627283.1
rsv	KJ627287.1
rsv	KJ627292.1
rsv	KJ627293.1
rsv	KJ627295.1
rsv	KJ627296.1
rsv	KJ627298.1
rsv	KJ627301.1
rsv	KJ627306.1
rsv	KJ627307.1
rsv	KJ627309.1
rsv	KJ627313.1
rsv	KJ627320.1
rsv	KJ627325.1
rsv	KJ627326.1
rsv	KJ627333.1
rsv	KJ627334.1
rsv	KJ627335.1
rsv	KJ627345.1
rsv	KJ627346.1
rsv	KJ627350.1
rsv	KJ627351.1
rsv	KJ627355.1
rsv	KJ627357.1
rsv	KJ627360.1
rsv	KJ627365.1
rsv	KJ627371.1
rsv	KJ627372.1
rsv	KJ672436.1
rsv	KJ672459.1
rsv	KX655618.1
rsv	KX655634.1
rsv	KX655691.1
rsv	KX655697.1
rsv	KX765918.1
rsv	KX894796.1
rsv	MN630098.1
rsv	KJ627257.1
rsv	KJ627259.1
rsv	KJ627261.1
rsv	KJ627267.1
rsv	KJ627275.1
rsv	KJ627281.1
rsv	KJ627290.1
rsv	KJ627294.1
rsv	KJ627300.1
rsv	KJ627319.1
rsv	KJ627322.1
rsv	KJ627338.1
rsv	KJ627344.1
rsv	KJ627349.1
rsv	KJ627354.1
rsv	KJ627356.1
rsv	KJ627367.1
rsv	KJ627369.1
rsv	KJ627374.1
rsv	KU950594.1
rsv	KX655672.1
rsv	KX655696.1
rsv	KX765896.1
rsv	KX765913.1
rsv	KX765934.1
rsv	KX765953.1
rsv	KM042384.2
rsv	KM042385.2
rsv	MK109773.1
rsv	MK109776.1
rsv	KF530261.1
rsv	KJ627315.1
rsv	KJ627318.1
rsv	KJ627329.1
rsv	KJ627370.1
rsv	KJ672426.1
rsv	KJ672427.1
rsv	KJ672431.1
rsv	KJ672434.1
rsv	KJ672435.1
rsv	KJ672439.1
rsv	KJ672443.1
rsv	KJ672450.1
rsv	KJ672453.1
rsv	KJ672455.1
rsv	KJ672456.1
rsv	KJ672460.1
rsv	KJ672463.1
rsv	KJ672477.1
rsv	KJ672478.1
rsv	KJ672482.1
rsv	KJ672484.1
rsv	KP856968.1
rsv	KU316141.1
rsv	KU950554.1
rsv	KU950563.1
rsv	KU950632.1
rsv	KX655650.1
rsv	KX655652.1
rsv	KX655662.1
rsv	KX655673.1
rsv	KJ672442.2
rsv	KJ672446.2
rsv	JF920053.1
rsv	KJ627304.1
rsv	KJ627316.1
rsv	KU950645.1
rsv	KX655617.1
rsv	KX655622.1
rsv	KX655628.1
rsv	KX655637.1
rsv	KX655678.1
rsv	KX765920.1
rsv	KX765969.1
rsv	MK109774.1
rsv	MK109775.1
rsv	MK109785.1
rsv	KJ627328.1
rsv	KJ627373.1
rsv	KX655616.1
rsv	KX655632.1
rsv	KX655638.1
rsv	KX765910.1
rsv	MK109772.1
rsv	JF920054.1
rsv	KX655647.1
rsv	KJ627252.1
rsv	KJ627721.1
rsv	KJ643469.1
rsv	KJ643491.1
rsv	KJ643504.1
rsv	MK749867.1
rsv	MK749886.1
rsv	MK749893.1
rsv	MK749917.1
rsv	KJ627291.1
rsv	MF973158.1
rsv	MK749884.1
rsv	MK749890.1
rsv	MK749909.1
rsv	KJ627288.1
rsv	KU950560.1
rsv	KX655658.1
rsv	KX655676.1
rsv	MK109763.1
rsv	MK749912.1
rsv	KX655680.1
rsv	MK749895.1
rsv	MK749911.1
rsv	KF973335.1
rsv	KJ627715.1
rsv	KX765937.1
rsv	KF973332.1
rsv	KJ627670.1
rsv	KJ627727.1
rsv	KJ643573.1
rsv	KX765958.1
rsv	KY460517.1
rsv	KJ627728.1
rsv	KU950644.1
rsv	KX655657.1
rsv	MN630102.1
rsv	KJ627663.1
rsv	KJ627358.1
rsv	KP856967.1
rsv	KJ723488.1
rsv	KP258704.1
rsv	MF001053.1
rsv	KP856969.1
rsv	KU950658.1
rsv	MG813986.1
[truncated: 1,605 more rows]
